# Supplementary material for: Microstate D as a Biomarker in Schizophrenia: Insights from Brain State Transitions
Source: Brain Sci. 2024 Sep 28;14(10):985. doi: 10.3390/brainsci14100985 (PMC11505886; doi:10.3390/brainsci14100985)
Supplement: Supplementary file 1 [file brainsci-14-00985-s001.zip]

Archive with 1 entries (1 files):
- brainsci-3219239-supplementary.pdf
